# Supplementary material for: Impact of the COVID-19 Pandemic on the Evolution of Prevalence and Patterns of Cannabis Use among First-Year University Students in Spain—UniHcos Project
Source: Int J Environ Res Public Health. 2022 Sep 14;19(18):11577. doi: 10.3390/ijerph191811577 (PMC9517240; doi:10.3390/ijerph191811577)
Supplement: Supplementary file 1 [file ijerph-19-11577-s001.zip]

Archive with 1 entries (1 files):
- ijerph-1861420-supplementary.pdf
